# Supplementary material for: Development of a Transformation System and Locus Identification Pipeline for T-DNA in Chrysanthemum seticuspe, A Model Species for Hexaploid Cultivated Chrysanthemum
Source: Int J Mol Sci. 2022 Sep 28;23(19):11426. doi: 10.3390/ijms231911426 (PMC9570430; doi:10.3390/ijms231911426)
Supplement: Supplementary file 1 [file ijms-23-11426-s001.zip]

Archive with 1 entries (1 files):
- pG10-assembly.fasta.txt
