# Supplementary material for: Development of a Transformation System and Locus Identification Pipeline for T-DNA in Chrysanthemum seticuspe, A Model Species for Hexaploid Cultivated Chrysanthemum
Source: Int J Mol Sci. 2022 Sep 28;23(19):11426. doi: 10.3390/ijms231911426 (PMC9570430; doi:10.3390/ijms231911426)
Supplement: Supplementary file 1 [file ijms-23-11426-s001.zip › pG10-assembly.fasta.txt]

>NODE_1_length_9058_cov_3.994989
GGACCCCCACCCACGAGGAGCATCGTGGAAAAAGAAGACGTTCCAACCACGTCTTCAAAG
CAAGTGGATTGATGTGATATCTCCACTGACGTAAGGGATGACGCACAATCCCACTATCCT
TCGCAAGACCCTCCCTCTATATAAGGAAGTTCATTTCATTTGGAGAGGACACGCTGAAAT
CACCAGTCTCTCTCTACAAATCTATCTCTGGTACCATGGATCATGCGACCCTCGCCATGA
TCCTCGCGATCTGGTTCATCAGCTTCCACTTCATCAAGCTGCTGTTCTCCCAGCAGACCA
CCAAGCTGCTTCCGCCAGGACCAAAGCCGCTTCCGATCATCGGCAACATCCTTGAGGTGG
GCAAGAAGCCGCATCGGTCCTTCGCCAACCTCGCCAAGATTCACGGCCCACTCATTTCCC
TCAGACTCGGCTCTGTGACCACCATCGTTGTGTCCTCTGCCGACGTGGCCAAAGAGATGT
TCCTCAAGAAGGATCACCCGCTCTCCAACCGCACGATCCCGAATAGTGTTACAGCCGGCG
ACCACCACAAGCTCACCATGTCTTGGCTCCCGGTGTCTCCGAAGTGGCGCAACTTCCGCA
AGATTACCGCCGTGCATCTGCTCTCCCCACAGAGACTCGATGCCTGCCAGACATTCAGGC
ACGCCAAGGTGCAGCAGCTCTACGAGTACGTTCAAGAGTGCGCCCAGAAAGGCCAGGCCG
TGGATATTGGCAAGGCCGCCTTTACGACCAGCCTCAACCTCCTCAGCAAGCTGTTCTTCA
GCGTCGAGCTGGCGCACCACAAGTCCCATACCAGCCAAGAGTTCAAAGAGCTGATCTGGA
ACATCATGGAAGATATAGGCAAGCCGAACTACGCCGACTACTTCCCGATTCTCGGCTGCG
TTGACCCATCTGGCATTAGAAGAAGGCTCGCCTGCTCCTTCGACAAGCTGATCGCCGTGT
TCCAGGGCATCATCTGCGAGAGACTCGCCCCAGATTCCTCCACCACAACTACCACCACCA
CCGACGACGTGCTCGATGTGCTCCTCCAGCTGTTCAAGCAGAACGAGCTGACGATGGGCG
AGATCAACCACCTCCTCGTGGACATCTTCGACGCCGGCACCGGTACCACATCCTCCACAT
TCGAGTGGGGGATGACCGAGCTGATCCGCAATCCAGAGATGATGGAAAAGGCCCAAGAGG
AAATCAAGCAGGTCCTCGGCAAGGACAAGCAGATCCAAGAGTCCGACATCATCAACCTGC
CGTACCTCCAGGCGATCATCAAAGAGACACTCCGCCTCCATCCGCCGACCGTGTTCTTGC
TCCCAAGAAAGGCCGACACCGATGTCGAGCTGTACGGCTACATCGTGCCGAAGGATGCCC
AGATCCTCGTGAACCTCTGGGCCATTGGCAGGGACCCAAACGCCTGGCAGAACGCCGATA
TTTTCAGCCCAGAGCGCTTCATCGGCTGCGAGATCGATGTTAAGGGCCGCGATTTCGGCC
TCCTTCCATTTGGCGCTGGCCGCAGAATTTGCCCAGGCATGAATCTCGCCATCAGGATGC
TCACCCTCATGCTCGCCACACTCCTCCAGTTCTTCAACTGGAAGCTCGAAGGCGACATCT
CCCCGAAGGACCTCGACATGGACGAGAAGTTCGGCATTGCGCTCCAAAAGACCAAGCCGC
TCAAGCTCATCCCGATTCCGCGCTACCAATTGTTGAATTTTGATTTGTTGAAGTTGGCTG
GAGATGTTGAATCTAATCCTGGACCTAAGATGATGAACGGCGAGGACGCCAACGACCAGA
TGATCAAAGAGTCCTTCTTCATCACCCACGGCAACCCGATCCTCACCGTCGAGGATACAC
ATCCGCTCAGGCCGTTCTTCGAGACATGGCGCGAGAAGATTTTCTCCAAGAAGCCGAAGG
CCATCCTCATCATCTCCGGCCACTGGGAGACAGTGAAGCCAACCGTGAACGCCGTGCACA
TCAACGACACCATCCACGACTTCGACGACTACCCAGCCGCCATGTACCAGTTCAAGTACC
CAGCTCCAGGCGAGCCAGAGCTTGCGAGAAAGGTGGAAGAGATCCTCAAGAAGTCCGGGT
TCGAGACAGCCGAGACAGACCAAAAGAGGGGCCTTGATCACGGCGCCTGGGTTCCACTCA
TGCTCATGTATCCAGAGGCGGACATCCCGGTGTGCCAGCTCTCAGTTCAGCCACATCTCG
ACGGCACCTACCACTACAATCTCGGCAGAGCCCTCGCGCCGCTCAAGAATGATGGCGTGC
TCATTATTGGCTCCGGCAGCGCCACACATCCACTCGATGAGACACCGCACTACTTCGATG
GTGTTGCCCCTTGGGCCGCTGCCTTCGATTCTTGGCTTAGGAAGGCCCTCATCAACGGCC
GCTTCGAGGAAGTGAACATCTACGAGAGCAAGGCCCCGAACTGGAAGCTCGCCCATCCAT
TTCCAGAGCACTTCTACCCGCTCCACGTTGTGCTCGGCGCTGCTGGTGAAAAGTGGAAGG
CCGAGCTGATCCACTCCTCCTGGGATCATGGCACACTTTGCCACGGCTCCTACAAGTTCA
CCTCCGCCCAATTGTTGAATTTTGATTTGTTGAAGTTGGCTGGAGATGTTGAATCTAATC
CTGGACCTACCGCCATCAAGATGAACACCAACGGCGAGGGCGAGACACAGCACATCCTCA
TGATCCCGTTCATGGCGCAGGGCCACCTCAGGCCATTTCTCGAACTCGCCATGTTCCTCT
ACAAGCGCTCCCACGTGATCATCACCCTGCTCACAACTCCGCTCAACGCCGGCTTCCTCA
GGCACCTCCTTCACCACCATTCCTACTCCTCCAGCGGCATCAGGATCGTCGAGCTGCCAT
TCAACTCCACCAACCACGGACTCCCACCGGGCATCGAGAACACCGATAAGCTCACACTCC
CGCTCGTGGTGTCCCTCTTCCATTCCACCATCAGCCTCGATCCGCACCTCCGCGATTACA
TCTCCAGGCATTTCAGCCCAGCCAGGCCACCACTCTGCGTGATCCATGATGTGTTCCTCG
GCTGGGTTGACCAGGTGGCCAAGGATGTGGGCTCTACAGGCGTGGTGTTCACAACAGGCG
GCGCTTATGGCACATCCGCCTACGTGTCCATCTGGAACGATCTCCCGCACCAGAACTACT
CCGACGACCAAGAGTTCCCGCTGCCAGGCTTCCCAGAGAACCATAAGTTCCGCAGGTCCC
AGCTCCATCGGTTCCTCAGATATGCCGACGGCTCCGACGATTGGTCCAAGTATTTCCAGC
CGCAGCTCCGCCAGTCCATGAAGTCTTTTGGCTGGCTCTGCAACTCCGTGGAAGAGATCG
AGACACTCGGCTTCTCCATCCTCCGCAACTACACCAAGCTGCCGATCTGGGGCATCGGCC
CACTTATTGCTTCCCCAGTGCAGCACTCCTCCTCCGACAACAATTCAACAGGCGCCGAGT
TCGTGCAGTGGCTCAGCCTCAAAGAGCCGGACTCCGTCCTCTACATCTCCTTCGGCTCCC
AGAACACGATCAGCCCGACGCAGATGATGGAACTCGCTGCTGGCCTTGAGTCCTCCGAGA
AGCCATTCCTCTGGGTGATCAGAGCCCCGTTCGGCTTCGACATCAACGAAGAGATGCGCC
CAGAGTGGCTGCCAGAGGGCTTTGAGGAACGCATGAAGGTGAAGAAACAGGGCAAGCTCG
TGTACAAGCTCGGCCCGCAGCTTGAGATCCTCAACCATGAATCCATCGGCGGCTTTCTCA
CCCACTGCGGATGGAACAGCATCCTTGAGTCTCTTCGCGAGGGCGTTCCGATGCTTGGAT
GGCCACTTGCTGCCGAGCAGGCCTACAACCTCAAGTACCTCGAAGATGAGATGGGCGTCG
CGGTTGAGCTTGCTAGAGGCCTCGAAGGCGAGATCTCCAAAGAGAAGGTCAAGCGCATCG
TCGAGATGATCCTTGAGCGCAACGAGGGCTCCAAAGGCTGGGAGATGAAGAATCGCGCCG
TGGAAATGGGCAAAAAGCTCAAGGACGCCGTGAACGAGGAAAAAGAGCTGAAGGGCTCCT
CCGTGAAGGCGATCGACGATTTCCTCGACGCCGTCATGCAGGCCAAACTTGAGCCAAGCC
TCCAGTGATAGTGAAGATCTTAAAGCGGCCGCCCGGCTGCAGATCGTTCAAACATTTGGC
AATAAAGTTTCTTAAGATTGAATCCTGTTGCCGGTCTTGCGATGATTATCATATAATTTC
TGTTGAATTACGTTAAGCATGTAATAATTAACATGTAATGCATGACGTTATTTATGAGAT
GGGTTTTTATGATTAGAGTCCCGCAATTATACATTTAATACGCGATAGAAAACAAAATAT
AGCGCGCAAACTAGGATAAATTATCGCGCGCGGTGTCATCTATGTTACTAGATCGGATTC
GTAATCATGTCATAGCTGTTTCCTGTGTGAAATTGTTATCCGCTCACAATTCCACACAAC
ATACGAGCCGGAAGCATAAAGTGTAAAGCCTGGGGTGCCTAATGAGTGAGCTAACTCACA
TTAATTGCGTTGCGCTCACTGCCCGCTTTCCAGTCGGGAAACCTGTCGTGCCAGCTGCAT
TAATGAATCGGCCAACGCGCGGGGAGAGGCGGTTTGCGTATTGGCTAGAGCAGCTTGCCA
ACATGGTGGAGCACGACACTCTCGTCTACTCCAAGAATATCAAAGATACAGTCTCAGAAG
ACCAAAGGGCTATTGAGACTTTTCAACAAAGGGTAATATCGGGAAACCTCCTCGGATTCC
ATTGCCCAGCTATCTGTCACTTCATCAAAAGGACAGTAGAAAAGGAAGGTGGCACCTACA
AATGCCATCATTGCGATAAAGGAAAGGCTATCGTTCAAGATGCCTCTGCCGACAGTGGTC
CCAAAGATGGACCCCCACCCACGAGGAGCATCGTGGAAAAAGAAGACGTTCCAACCACGT
CTTCAAAGCAAGTGGATTGATGTGAACATGGTGGAGCACGACACTCTCGTCTACTCCAAG
AATATCAAAGATACAGTCTCAGAAGACCAAAGGGCTATTGAGACTTTTCAACAAAGGGTA
ATATCGGGAAACCTCCTCGGATTCCATTGCCCAGCTATCTGTCACTTCATCAAAAGGACA
GTAGAAAAGGAAGGTGGCACCTACAAATGCCATCATTGCGATAAAGGAAAGGCTATCGTT
CAAGATGCCTCTGCCGACAGTGGTCCCAAAGATGGACCCCCACCCACGAGGAGCATCGTG
GAAAAAGAAGACGTTCCAACCACGTCTTCAAAGCAAGTGGATTGATGTGAGGACCCCCAC
CCACGAGGAGCATCGTGGGAAAAGAAGACGTTCCAACCACGTCTTCAAAGCAAGTGGATT
GATGTGATAACATGGTGGAGCACGACACACTTGTCTACTCCAAAAATATCAAAGATACAG
TCTCAGAAGACCAAAGGGCAATTGAGACTTTTCAACAAAGGGTAATATCCGGAAACCTCC
TCGGATTCCATTGCCCAGCTATCTGTCACTTTATTGTGAAGATAGTGGAAAAGGAAGGTG
GCTCCTACAAATGCCATCATTGCGATAAAGGAAAGGCCATCGTTGAAGATGCCTCTGCCG
ACAGTGGTCCCAAAGATGGACCCCCACCCACGAGGAGCATCGTGGAAAAAGAAGACGTTC
CAACCACGTCTTCAAAGCAAGTGGATTGATGTGATATCTCCACTGACGTAAGGGATGACG
CACAATCCCACTATCCTTCGCAAGACCCTTCCTCTATATAAGGAAGTTCATTTCATTTGG
AGAGGACACGCTGAAATCACCAGTCTCTCTCTACAAATCTATCTCTCTCGAGATGTTACG
TCCTGTAGAAACCCCAACCCGTGAAATCAAAAAACTCGACGGCCTGTGGGCATTCAGTCT
GGATCGCGAAAACTGTGGAATTGATCAGCGTTGGTGGGAAAGCGCGTTACAAGAAAGCCG
GGCAATTGCTGTGCCAGGCAGTTTTAACGATCAGTTCGCCGATGCAGATATTCGTAATTA
TGCGGGCAACGTCTGGTATCAGCGCGAAGTCTTTATACCGAAAGGTTGGGCAGGCCAGCG
TATCGTGCTGCGTTTCGATGCGGTCACTCATTACGGCAAAGTGTGGGTCAATAATCAGGA
AGTGATGGAGCATCAGGGCGGCTATACGCCATTTGAAGCCGATGTCACGCCGTATGTTAT
TGCCGGGAAAAGTGTACGTATCACCGTTTGTGTGAACAACGAACTGAACTGGCAGACTAT
CCCGCCGGGAATGGTGATTACCGACGAAAACGGCAAGAAAAAGCAGTCTTACTTCCATGA
TTTCTTTAACTATGCCGGAATCCATCGCAGCGTAATGCTCTACACCACGCCGAACACCTG
GGTGGACGATATCACCGTGGTGACGCATGTCGCGCAAGACTGTAACCACGCGTCTGTTGA
CTGGCAGGTGGTGGCCAATGGTGATGTCAGCGTTGAACTGCGTGATGCGGATCAACAGGT
GGTTGCAACTGGACAAGGCACTAGCGGGACTTTGCAAGTGGTGAATCCGCACCTCTGGCA
ACCGGGTGAAGGTTATCTCTATGAACTGTGCGTCACAGCCAAAAGCCAGACAGAGTGTGA
TATCTACCCGCTTCGCGTCGGCATCCGGTCAGTGGCAGTGAAGGGCGAACAGTTCCTGAT
TAACCACAAACCGTTCTACTTTACTGGCTTTGGTCGTCATGAAGATGCGGACTTGCGTGG
CAAAGGATTCGATAACGTGCTGATGGTGCACGACCACGCATTAATGGACTGGATTGGGGC
CAACTCCTACCGTACCTCGCATTACCCTTACGCTGAAGAGATGCTCGACTGGGCAGATGA
ACATGGCATCGTGGTGATTGATGAAACTGCTGCTGTCGGCTTTAACCTCTCTTTAGGCAT
TGGTTTCGAAGCGGGCAACAAGCCGAAAGAACTGTACAGCGAAGAGGCAGTCAACGGGGA
AACTCAGCAAGCGCACTTACAGGCGATTAAAGAGCTGATAGCGCGTGACAAAAACCACCC
AAGCGTGGTGATGTGGAGTATTGCCAACGAACCGGATACCCGTCCGCAAGGTGCACGGGA
ATATTTCGCGCCACTGGCGGAAGCAACGCGTAAACTCGACCCGACGCGTCCGATCACCTG
CGTCAATGTAATGTTCTGCGACGCTCACACCGATACCATCAGCGATCTCTTTGATGTGCT
GTGCCTGAACCGTTATTACGGATGGTATGTCCAAAGCGGCGATTTGGAAACGGCAGAGAA
GGTACTGGAAAAAGAACTTCTGGCCTGGCAGGAGAAACTGCATCAGCCGATTATCATCAC
CGAATACGGCGTGGATACGTTAGCCGGGCTGCACTCAATGTACACCGACATGTGGAGTGA
AGAGTATCAGTGTGCATGGCTGGATATGTATCACCGCGTCTTTGATCGCGTCAGCGCCGT
CGTCGGTGAACAGGTATGGAATTTCGCCGATTTTGCGACCTCGCAAGGCATATTGCGCGT
TGGCGGTAACAAGAAAGGGATCTTCACTCGCGACCGCAAACCGAAGTCGGCGGCTTTTCT
GCTGCAAAAACGCTGGACTGGCATGAACTTCGGTGAAAAACCGCAGCAGGGAGGCAAACA
TGAATCAACAACTCTCCTGGCGCACCATCGTCGGCTACAGCCTCGGGAATTGCTACCGAG
CTCGAGCTTGGATGGATTGCACGCAGGTTCTCCGGCCGCTTGGGTGGAGAGGCTATTCGG
CTATGACTGGGCACAACAGACAATCGGCTGCTCTGATGCCGCCGTGTTCCGGCTGTCAGC
GCAGGGGCGCCCGGTTCTTTTTGTCAAGACCGACCTGTCCGGTGCCCTGAATGAACTGCA
GGACGAGGCAGCGCGGCTATCGTGGCTGGCCACGACGGGCGTTCCTTGCGCAGCTGTGCT
CGACGTTGTCACTGAAGCGGGAAGGGACTGGCTGCTATTGGGCGAAGTGCCGGGGCAGGA
TCTCCTGTCATCTCACCTTGCTCCTGCCGAGAAAGTATCCATCATGGCTGATGCAATGCG
GCGGCTGCATACGCTTGATCCGGCTACCTGCCCATTCGACCACCAAGCGAAACATCGCAT
CGAGCGAGCACGTACTCGGATGGAAGCCGGTCTTGTCGATCAGGATGATCTGGACGAAGA
GCATCAGGGGCTCGCGCCAGCCGAACTGTTCGCCAGGCTCAAGGCGCGCATGCCCGACGG
CGAGGATCTCGTCGTGACCCATGGCGATGCCTGCTTGCCGAATATCATGGTGGAAAATGG
CCGCTTTTCTGGATTCATCGACTGTGGCCGGCTGGGTGTGGCGGACCGCTATCAGGACAT
AGCGTTGGCTACCCGTGATATTGCTGAAGAGCTTGGCGGCGAATGGGCTGACCGCTTCCT
CGTGCTTTACGGTATCGCCGCTCCCGATTCGCAGCGCATCGCCTTCTATCGCCTTCTTGA
CGAGTTCTTCTGACTCGAGTTTCTCCATAATAATGTGTGAGTAGTTCCCAGATAAGGGAA
TTAGGGTTCCTATAGGGTTTCGCTCATGTGTTGAGCATATAAGAAACCCTTAGTATGTAT
TTGTATTTGTAAAATACTTCTATCAATAAAATTTCTAATTCCTAAAACCAAAATCCAGTA
CTAAAATCCAGATCCCCCGAATTAATTCGGCGTTAATTCAGTACATTAAAAACGTCCGCA
ATGTGTTATTAAGTTGTTTACACCACAATTGTATGTCTTGACTTGGAAGGTGCGAGCCTT
ATTCCTTTTTGAGACACTTTGTATAAATTTCTGATTTTATGAAACGGGGCCCTTTTATTT
TAAGTTGCTATCAATACAAAATCATCATTAAAAACAAAGAATATGTCAAACATATTTTCT
ATTGGTTCAACAACATTCTTATATAAATTCAAAGTATATTAAACACAAATTAGTAAAGAA
ATAAAATGCTACATAGTGATGCTAACAAACAAAATTGTTGCTAGCCGGTTAAGTCATT
>NODE_2_length_270_cov_2.031088
AGCGTCAATTTGTTTACACCACAATATATCCTGCCACCAGCCAGCCAACAGCTCCCCGAC
CGGCAGCTCGGCACAAAATCACCACTCGATACAGGCAGCCCATCAGTCCGGGACGGCGTC
AGCGGGAGAGCCGTTGTAAGGCGGCAGACTTTGCTCATGTTACCGATGCTATTCGGAAGA
ACGGCAACTAAGCTGCCGGGTTTGAAACACGGATGATCTCGCGGAGGGTAGCATGTTGAT
TGTAACGATGACAGAGCGTTGCTGCCTGTG
>NODE_3_length_250_cov_1.265896
TATTTTCAGACCTAGAAAAGCTGCAAATGTTACTGAATACAAGTATGTCCTCTTGTGTTT
TAGACATTTATGAACTTTCCTTTATGTAATTTTCCAGAATCCTTGTCAGATTCTAATCAT
TGCTTTATAATTATAGTTATACTCATGGATTTGTAGTTGAGTATGAAAATATTTTTTAAT
GCATTTTATGACTTGCCAATTGATTGACAACATGCATCAAGCTTGGCACTGGCCGTCGTT
TTACAACGTC
>NODE_4_length_240_cov_0.668712
ACTTTATGCGACTAAAACACGCGACAAGAAAACGCCAGGAAAAGGGCAGGGCGGCAGCCT
GTCGCGTAACTTAGGACTTGTGCGACATGTCGTTTTCAGAAGACGGCTGCACTGAACGTC
AGAAGCCGACTGCACTATAGCAGCGGAGGGGTTGGATCAAAGGACTTTGATCCCCAGGGG
AACCGTCTGGTTGCCATGCACATACAAAAGGACGAACGGAGAAACCTTGTCACGCCCTTT
